# Supplementary material for: Diminished airway host innate response in people with cystic fibrosis who experience frequent pulmonary exacerbations
Source: Eur Respir J. 2024 Feb 22;63(2):2301228. doi: 10.1183/13993003.01228-2023 (PMC10882324; doi:10.1183/13993003.01228-2023)
Supplement: Supplementary file 2 [file ERJ-01228-2023.Data_file_2.xlsx]

## Sheet: D0
UniprotID	Unique peptides	Protein names	Mean abundance		P-value	Highest in
			Frequent Exacerbators	Infrequent Exacerbators
P02647	9	Apolipoprotein A-I	101335	354137	0.008921	Infrequent exacerbators
P02814	2	Submaxillary gland androgen-regulated protein 3B	4.32579e+06	1.27812e+07	0.03282	Infrequent exacerbators
P03973	11	Antileukoproteinase (ALP) (Secretory leukocyte protease inhibitor)	2.04944e+06	5.37518e+06	0.02397	Infrequent exacerbators
P04080	2	Cystatin-B	400841	920294	0.03648	Infrequent exacerbators
P04155	2	Trefoil factor 1	162546	410835	0.02668	Infrequent exacerbators
P04745	26	Alpha-amylase 1C	4.98122e+07	1.18258e+08	0.04495	Infrequent exacerbators
P09228	2	Cystatin-SA	506486	1.18949e+06	0.004486	Infrequent exacerbators
P22079	9	Lactoperoxidase (LPO)	612577	1.08055e+06	0.04717	Infrequent exacerbators
P22528	2	Cornifin-B	18255.1	53681.4	0.003843	Infrequent exacerbators
P31025	9	Lipocalin-1	5.75193e+06	1.72202e+07	0.01185	Infrequent exacerbators
P31151	3	Protein S100-A7 (Psoriasin)	80064.8	219498	0.003929	Infrequent exacerbators
P61626	11	Lysozyme C	2.32261e+08	3.54463e+08	0.02085	Infrequent exacerbators
Q96DA0	7	Zymogen granule protein 16 homolog B	1.16897e+07	2.47402e+07	0.03828	Infrequent exacerbators
Q96DR5	3	BPI fold-containing family A member 2 (Short palate, lung and nasal epithelium carcinoma-associated protein 2)	20636.7	54776.2	0.04107	Infrequent exacerbators
Q99828	2	Calcium and integrin-binding protein 1 (CIB)	8978.89	12850.5	0.03966	Infrequent exacerbators
Q9GZZ8	3	Extracellular glycoprotein lacritin	184148	185815	0.04768	Infrequent exacerbators
Q9NP55	3	BPI fold-containing family A member 1 (Secretory protein in upper respiratory tracts) (Short PLUNC1) (SPLUNC1) (Tracheal epithelium-enriched protein) (Von Ebner protein Hl)	294318	1.09337e+06	0.01812	Infrequent exacerbators
Q9UBG3	2	Cornulin (53 kDa putative calcium-binding protein)	1845.95	118880	0.02521	Infrequent exacerbators
P00915	7	Carbonic anhydrase 1	628219	153335	0.03474	Frequent exacerbators
P31150	3	Rab GDP dissociation inhibitor alpha (Rab GDI alpha)	2.20322e+06	1.16179e+06	0.04847	Frequent exacerbators
P69905	11	Hemoglobin subunit alpha (Alpha-globin)	25698432	9.021e+06	0.04763	Frequent exacerbators
P78417	5	Glutathione S-transferase omega-1 (GSTO-1)	1.22297e+06	715112	0.03274	Frequent exacerbators
Q6FI13	3	Histone H2A type 2-A	4.97869e+06	3.43262e+06	0.03244	Frequent exacerbators

## Sheet: D5
UniprotID	Unique peptides	Protein names	Mean abundance		P-value	Highest in
			Frequent Exacerbators	Infrequent Exacerbators
P02814	2	Submaxillary gland androgen-regulated protein 3B	4.88343e+06	1.59899e+07	0.01438	Infrequent exacerbators
P03973	11	Antileukoproteinase (ALP)	4.70698e+06	1.10758e+07	0.0235	Infrequent exacerbators
P04155	2	Trefoil factor 1	138280	371668	0.005303	Infrequent exacerbators
P04280	2	Basic salivary proline-rich protein 1	3.42821e+06	1.45805e+07	0.01619	Infrequent exacerbators
P04745	26	Alpha-amylase 1C	4.67659e+07	1.03016e+08	0.04504	Infrequent exacerbators
P09228	2	Cystatin-SA	338296	904546	0.02446	Infrequent exacerbators
P11678	2	Eosinophil peroxidase (EPO)	41447.5	99951	0.008087	Infrequent exacerbators
P11684	7	Uteroglobin (Clara cells 10 kDa secretory protein) (CC10)	826543	2.59565e+06	0.01883	Infrequent exacerbators
P15144	2	Aminopeptidase N	26157.9	60239.9	0.01715	Infrequent exacerbators
P15311	2	Ezrin (Cytovillin)	111561	230554	0.0478	Infrequent exacerbators
P22528	2	Cornifin-B (14.9 kDa pancornulin)	17228.9	48689.5	0.01681	Infrequent exacerbators
P24855	4	Deoxyribonuclease-1	1.12549e+06	3.61029e+06	0.01227	Infrequent exacerbators
P31151	3	Protein S100-A7 (Psoriasin)	101714	313379	0.012	Infrequent exacerbators
P31946	4	14-3-3 protein beta/alpha	91136.2	187826	0.03787	Infrequent exacerbators
Q07654	3	Trefoil factor 3	2.32162e+06	3.9978e+06	0.04799	Infrequent exacerbators
Q08188	5	Protein-glutamine gamma-glutamyltransferase E (Transglutaminase E)	48572.8	110179	0.04607	Infrequent exacerbators
Q8IWL1	3	Pulmonary surfactant-associated protein A2 (PSP-A) (PSPA) (SP-A) (SP-A2)	28397.7	174801	0.03892	Infrequent exacerbators
Q8TAX7	2	Mucin-7 (MUC-7)	400883	693458	0.03189	Infrequent exacerbators
Q96DR5	3	BPI fold-containing family A member 2 (Short palate, lung and nasal epithelium carcinoma-associated protein 2)	28511.5	54651.3	0.006765	Infrequent exacerbators
Q9NP55	3	BPI fold-containing family A member 1 (SPLUNC1)	425701	1.62924e+06	8.66e-05	Infrequent exacerbators
P00558	12	Phosphoglycerate kinase 1	2.2211e+06	1.17356e+06	0.02553	Frequent exacerbators
P06733	20	Alpha-enolase	28827734	15185867	0.03744	Frequent exacerbators
P07737	11	Profilin-1	3.94856e+07	2.29922e+07	0.04101	Frequent exacerbators
P13796	37	Plastin-2 (L-plastin)	3.73782e+07	2.13039e+07	0.04149	Frequent exacerbators
P22392	5	Nucleoside diphosphate kinase B (NDK B)	291126	144312	0.02974	Frequent exacerbators
P23526	8	Adenosylhomocysteinase (AdoHcyase)	299041	125392	0.02966	Frequent exacerbators
P46976	2	Glycogenin-1 (GN-1) (GN1)	168343	44670.1	0.04792	Frequent exacerbators
P52209	19	6-phosphogluconate dehydrogenase, decarboxylating	6.44183e+06	3.23345e+06	0.0191	Frequent exacerbators
P62328	2	Thymosin beta-4 (T beta-4)	411015	214654	0.0395	Frequent exacerbators
P68871	6	Hemoglobin subunit beta (Beta-globin)	1.83311e+07	6.41241e+06	0.02403	Frequent exacerbators
P69905	11	Hemoglobin subunit alpha (Alpha-globin)	2.03913e+07	6.05226e+06	0.01037	Frequent exacerbators
